# Supplementary material for: A lyophilized open-source RT-LAMP assay for molecular diagnostics in resource-limited settings
Source: Life Sci Alliance. 2025 Jul 14;8(10):e202403167. doi: 10.26508/lsa.202403167 (PMC12260655; doi:10.26508/lsa.202403167)
Supplement: Supplementary file 1 [file LSA-2024-03167_SdataF1_F2_F3_F4_FS2_FS3_FS4.xlsx]

## Sheet: 1A
	WarmStart NEB Bst2.0	NEB Bst2.0	Bst LF NEB	Bst LF in-house
1000	100	100	100	100
500	75	100	100	100
250	100	100	100	100
50	75	50	75	75
25	0	50	0	75
0	0	0	0	0

## Sheet: 1B
	RTx	HIV-1	AMV	M-MuLV
1000	100	100	100	50
500	100	100	100	25
250	100	100	100	50
50	100	100	25	0
25	25	75	50	0
0	0	0	0	0

## Sheet: 1C
	1:10^6		1:10^8		1:10^10		none
no UDG	6.83	6.81	9.84	9.75	13.02	12.94	15.59	16.6
NEB UDG	16	17.17	17.28	17.09	18.17	16.79	17.26	17.16
BMTU UDG	15.04	15.58	16.11	16.64	16.66	16.31	16.3	16.02
no UDG	6.8	6.62	9.66	9.51	12.32	12.39	35	35
NEB UDG	26.44	34.37	35	35	35	35	35	35
BMTU UDG	14.96	15.16	35	22.3	35	35	35	35

## Sheet: 1D
	65		63		60		56		50		46		43		39		35		32		30		no UDG
+UTP, BMTU UDG	32.46	33.11	32.8	32.85	34.33	33.6	33.77	34	36.96	34.89													29.14	28.65
+TTP, BMTU UDG	24.44	24.07	24.34	24.25	24.25	25.67	24.81	24.41	24.38	23.98	25.26	24.33	25.27	24.65	25.3	26.83	25.07	25.21	24.76	24.78	25.03	24.52	21.32	22.44
+UTP, NEB UDG	43.38	41.33	44.35	42.71	41.28	40.83	41.43	42.67	38.88	41.62													27.87	27.51
+TTP, NEB UDG	30.18	34.14	34.74	32.81	33.93	31.97	35.2	30.52	31.95	32.2	31.84	31.19	31.65	32.11	36.44	38.17	37.79	36.86	36.83		34.61	40.59	21.72	20.23

## Sheet: 1E
	commercial																				open access
200	14.08	14.39	14.29	14.44	13.68	13.71	14.13	14.17	14.39	14.13	14.06	14.4	14.38	14.17	13.97	14.06	14.05	13.81	14.03	14.02	17.92	17.81	17.89	17.1	17.58	18.38	17.49	17.36	19.08	17.36	17.83	17.87	17.57	18	18.89	17.93	18.1	19.39	18.37	17.24
100	14.45	15.64	14.44	15.01	14.92	14.57	15.25	14.97	14.4	14.76	15.56	14.56	15.43	15.01	14.79	14.07	14.42	14.29	14.6	15.24	19.77	18.74	18.16	18.27	19.02	18.19	18.14	19	18.31	20.61	17.48	21.13	17.8	19.65	18.77	19.66	19.22	18.16	19.21	17.16
50	18.69	16.02	15.2	15.34	15.47	14.6	14.64	15.44	16.77	15.11	16.89	15.17	15.2	15.79	15.82	14.91	15.67	15.42	14.8	16.18	19.21	22.45	20.66	21.37	16.75	19.7	35	20.01	19.7	35	19.05	17.96	19.34	19.76	19.1	35	18.67	18.19	20.64	17.97
0	35	35	35	35	35	35	35	35	35	35	35	35	35	35	35	35	35	35	35	35	35	35	35	35	35	35	35	35	35	35	35	35	35	35	35	35	35	35	35	35

## Sheet: 1F
	SARS-CoV-2				Influenza				HEK293				H2O
SARS-CoV-2	19693	19806.5	19580.4	18974.1	-3,79*	-5,15*	-4,56*	-5,81*	-5,16*	-1,47*	-2,66*	-4,23*	-3,32*	-4,32*	-4,58*	-4,12*
Influenza A	-3,34*	-7,84*	-1,81*	-5,68*	19289.6	20611.2	20157.7	19878.1	-9,12*	-5,53*	-6,19*	-5,66*	-5,47*	-4,64*	-6,72*	-7,62*
hRNase P	18087.3	19439.1	19200	19608.9	18934.5	19514.8	19607.6	20374.5	18671.7	20816.1	18744.6	21284.7	-22,68*	-52,41*	-33,46*	-31,5*

## Sheet: 2B
22C						4C						MINUS 20 C
	QE	nothing	T/E	T/B/ProtK			QE	nothing	T/E	T/B/ProtK			QE	nothing	T/E	T/B/ProtK
0h	27.63	30.42	27.94	27.56		0h	27.63	30.42	27.94	27.56		0h	27.63	30.42	27.94	27.56
4h	28.8	33.7	28.4	28.12		4h	28.24	31.84	28.43	28.04		4h	28.39	31.32	28.38	28.11
16h	29.74	33.32	29.51	30.27		16h	29.22	33.71	28.4	28.48		16h	28.71	30.96	28.29	28.27

## Sheet: 2C
Oro-/Nasopharyngeal swab in VTM								Gargle lavage sample in HBSS
	QuickExtract	nothing	TCEP	T/E	T/E/B	T/B/ProtK			QuickExtract	nothing	TCEP	T/E	T/E/B	T/B/ProtK
RT 0h	27.63	30.42	27.66	27.94	27.79	27.56		QE RT 0h	27.22	27.16	27.22	27.63	27.29	27.35
RT 4h	28.8	33.7	27.85	28.4	28.18	28.12		QE RT 4h	27.43	27.87	27.43	28.19	28.38	28
RT 16h	29.74	33.32	28.44	29.51	28.75	30.27		QE RT 16h	28.19	28.09	28.19	28.52	28.62	28.41
4C 0h	27.63	30.42	27.66	27.94	27.79	27.56		QE 4C 0h	27.22	27.16	27.22	27.63	27.29	27.35
4C 4h	28.24	31.84	28.2	28.43	28.59	28.04		QE 4C 4h	27.95	27.43	27.95	28.27	28.08	27.82
4C 16h	29.22	33.71	28.65	28.4	29.17	28.48		QE 4C 16h	28.13	27.95	28.13	28.19	27.29	28.39
-20C 0h	27.63	30.42	27.66	27.94	27.79	27.56		QE -20C 0h	27.22	27.16	27.22	27.63	27.29	27.35
-20C 4h	28.39	31.32	28.29	28.38	28.36	28.11		QE -20C 4h	27.76	27.7	27.76	27.73	28.34	28.12
-20C 16h	28.71	30.96	28.53	28.29	28.93	28.27		QE -20C 16h	28.24	28.14	28.24	28.76	28.83	28.51

## Sheet: 2F
Direct RT-qPCR on inactivated sample ct	In house inactivation solution
26.13	13.27
27.27	14.75
28.76	17.26
22.02	12.74
27.29	15.79
20.43	12.89
25.35	17.06
23.8	18.41
23.15	12.55
26.21	12.25
24.38	15.86
26.63	16.35
30.16	18.76
21.1	14.93
27.11	17.01
22.38	14.28
28.4	17.7
29.98	18.48
17.14	13.69
19.02	13.13

## Sheet: 3B
	ct 26	ct 26	ct 26	ct 26	ct 28	ct 28	ct 28	ct 28	ct 30	ct 30	ct 30	ct 30	ct 32	ct 32	ct 32	ct 32	ct 34	ct 34	ct 34	ct 34	NTC	NTC	NTC	NTC
RT	10.58	10.32	10.52	10.32	10.26	10.46	10.22	10.29	9.97	11.17	12.9	11.92	11.43	11.16	35	14.33	35	35	30	12.59	35	35	35	35
4C	10.48	10.46	10.53	10.47	10.22	10.4	11.32	9.94	11.41	12.23	10.18	10.84	12.82	11.77	12.87	26.25	12.77	35	35	35	35	35	35	35
-20C	10.13	10.15	10.15	10.18	10.19	9.42	10.04	9.55	10.83	10.42	10.19	11.37	13.25	10.24	12.54	12.14	14.1	35	12.39	11.08	35	35	35	35
fresh	9.05	9.07	9.48	9.29	9.13	9.46	10.18	9.75	11.48	10.8	9.77	10.4	13.23	11	35	9.76	35	35	35	35	35	35	35	35

[truncated: 19 more sheets: 3C, 3D, 3E, 4A, 4C, 4D, 4F, 4H, 4I, S2A, S2B, S2C, S2E, S2F, S2G, S2H, S3A, S3B, S4A]
